# Supplementary material for: Integrating bulk, single-cell, and spatial transcriptomics to identify a novel pyroptosis-related gene signature for predicting prognosis and tumor immune landscape in triple-negative breast cancer
Source: Front Immunol. 2026 Apr 7;17:1743222. doi: 10.3389/fimmu.2026.1743222 (PMC13095739; doi:10.3389/fimmu.2026.1743222)
Supplement: Supplementary file 1 [file DataSheet1.zip]

Archive with 15 entries (14 files):
- Supplement/
- Supplement/Supplementary Figure S1.pdf
- Supplement/Supplementary Figure S10.tif
- Supplement/Supplementary Figure S2.pdf
- Supplement/Supplementary Figure S3.pdf
- Supplement/Supplementary Figure S4.tif
- Supplement/Supplementary Figure S5.pdf
- Supplement/Supplementary Figure S6.pdf
- Supplement/Supplementary Figure S7.pdf
- Supplement/Supplementary Figure S8.pdf
- Supplement/Supplementary Figure S9.pdf
- Supplement/Supplementary Table S1.xlsx
- Supplement/Supplementary Table S2.xlsx
- Supplement/Supplementary Tables S3-S8.docx
- Supplement/Supplementary Tables S9.docx
