# Supplementary material for: Integrating bulk, single-cell, and spatial transcriptomics to identify a novel pyroptosis-related gene signature for predicting prognosis and tumor immune landscape in triple-negative breast cancer
Source: Front Immunol. 2026 Apr 7;17:1743222. doi: 10.3389/fimmu.2026.1743222 (PMC13095739; doi:10.3389/fimmu.2026.1743222)
Supplement: Supplementary file 1 [file DataSheet1.zip › Supplement/Supplementary Table S1.xlsx]

## Sheet: Sheet1
Supplementary Table S1. Summary of TNBC cohorts included in this study
Dataset	Source	Platform	Expression data type	Sample size (Tumor / Normal)	TNBC definition	Normalization method	Clinical endpoint	Missing data handling	Cohort role
TCGA-TNBC	TCGA	Illumina HiSeq	RNA-seq	88 / 9	ER−, PR−, HER2−	TPM, log2(TPM+1)	OS	Samples with missing survival excluded	Training cohort
GSE58812	GEO	Affymetrix Human Genome U133 Plus 2.0 Array	Microarray	107 / 0	ER−, PR−, HER2−	MAS 5.0 normalization (Affymetrix Expression Console), as reported	OS	Samples with missing follow-up excluded	Training cohort
GSE19615	GEO	Affymetrix Human Genome U133 Plus 2.0 Array	Microarray	28 / 0	ER−, PR−, HER2−	dChip invariant set normalization, log-transformed (as reported)	Not available	No survival data	Excluded from training
GSE21653	GEO	Affymetrix Human Genome U133 Plus 2.0 Array	Microarray	90 / 0	ER−, PR−, HER2−	RMA using a quantile normalization	DFS	Samples with missing follow-up excluded	GEO cohort
GSE25065	GEO	Affymetrix Human Genome U133A Array	Microarray	64 / 0	ER−, PR−, HER2−	MAS 5.0 normalization with global scaling (target intensity = 600), as reported	DFS	Samples with missing follow-up excluded	GEO cohort
