# Supplementary material for: Integrating bulk, single-cell, and spatial transcriptomics to identify a novel pyroptosis-related gene signature for predicting prognosis and tumor immune landscape in triple-negative breast cancer
Source: Front Immunol. 2026 Apr 7;17:1743222. doi: 10.3389/fimmu.2026.1743222 (PMC13095739; doi:10.3389/fimmu.2026.1743222)
Supplement: Supplementary file 1 [file DataSheet1.zip › Supplement/Supplementary Table S2.xlsx]

## Sheet: genes
Supplementary Table S2 List of pyroptosis-related genes collected from MSigDB, GeneCards, and published literature
Gene_symbol	Source	Search_term	Reference
ABL1	Genecards	pyroptosis	NA
ACE2	Genecards	pyroptosis	NA
ACSM3	Genecards	pyroptosis	NA
ACSS2	Genecards	pyroptosis	NA
ACTG1	Genecards	pyroptosis	NA
ACTN4	Genecards	pyroptosis	NA
ADAMTS9-AS2	Genecards	pyroptosis	NA
ADAR	Genecards	pyroptosis	NA
ADIPOQ	Genecards	pyroptosis	NA
ADORA1	Genecards	pyroptosis	NA
ADORA2A	Genecards	pyroptosis	NA
ADORA2B	Genecards	pyroptosis	NA
ADORA3	Genecards	pyroptosis	NA
ADRB2	Genecards	pyroptosis	NA
AGER	Genecards	pyroptosis	NA
AHSA1	Genecards	pyroptosis	NA
AIM2	MSigDB;Genecards;Literature	pyroptosis	28
AKT1	Genecards	pyroptosis	NA
ALDH1L1-AS2	Genecards	pyroptosis	NA
ALK	Genecards	pyroptosis	NA
ALKBH5	Genecards	pyroptosis	NA
ALOX15	Genecards	pyroptosis	NA
ALOX5	Genecards	pyroptosis	NA
ALPL	Genecards	pyroptosis	NA
AMIGO2	Genecards	pyroptosis	NA
ANKLE2	Genecards	pyroptosis	NA
ANLN	Genecards	pyroptosis	NA
ANO10	Genecards	pyroptosis	NA
ANO6	Genecards	pyroptosis	NA
ANXA1	Genecards	pyroptosis	NA
ANXA2	Genecards	pyroptosis	NA
ANXA3	Genecards	pyroptosis	NA
APAF1	Genecards	pyroptosis	NA
APIP	MSigDB;Genecards	pyroptosis	NA
APOA1	Genecards	pyroptosis	NA
APOC3	Genecards	pyroptosis	NA
APOE	Genecards	pyroptosis	NA
APOL1	Genecards	pyroptosis	NA
APP	Genecards	pyroptosis	NA
AQP1	Genecards	pyroptosis	NA
ARID5B	Genecards	pyroptosis	NA
ASIC1	Genecards	pyroptosis	NA
ATF6	Genecards	pyroptosis	NA
ATG16L1	Genecards	pyroptosis	NA
ATG3	Genecards	pyroptosis	NA
ATG5	Genecards	pyroptosis	NA
ATG7	Genecards	pyroptosis	NA
ATOH8	Genecards	pyroptosis	NA
ATP6AP1	Genecards	pyroptosis	NA
AXL	Genecards	pyroptosis	NA
AZGP1	Genecards	pyroptosis	NA
BAK1	Genecards	pyroptosis	NA
BAX	Genecards	pyroptosis	NA
BCL2	Genecards	pyroptosis	NA
BCL6	Genecards	pyroptosis	NA
BDNF-AS	Genecards	pyroptosis	NA
BECN1	Genecards	pyroptosis	NA
BGLAP	Genecards	pyroptosis	NA
BHLHE40	Genecards	pyroptosis	NA
BHLHE41	Genecards	pyroptosis	NA
BIRC2	Genecards	pyroptosis	NA
BIRC3	Genecards	pyroptosis	NA
BNIP3	Genecards	pyroptosis	NA
BNIP3L	Genecards	pyroptosis	NA
BRCA1	Genecards	pyroptosis	NA
BRCC3	Genecards	pyroptosis	NA
BRD4	Genecards	pyroptosis	NA
BSG	Genecards	pyroptosis	NA
BST2	Genecards	pyroptosis	NA
BTK	Genecards	pyroptosis	NA
BTN3A1	Genecards	pyroptosis	NA
C1RL-AS1	Genecards	pyroptosis	NA
CA1	Genecards	pyroptosis	NA
CA9	Genecards	pyroptosis	NA
CALM1	Genecards	pyroptosis	NA
CALM2	Genecards	pyroptosis	NA
CALM3	Genecards	pyroptosis	NA
CAMP	Genecards	pyroptosis	NA
CAPN1	Genecards	pyroptosis	NA
CARD16	Literature	/	28
CARD18	Literature	/	28
CARD8	Genecards;Literature	pyroptosis	28
CASP1	MSigDB;Genecards;Literature	pyroptosis	28
CASP10	Genecards	pyroptosis	NA
CASP3	MSigDB;Genecards;Literature	pyroptosis	28
CASP4	MSigDB;Genecards;Literature	pyroptosis	28
CASP5	Genecards;Literature	pyroptosis	28
CASP6	MSigDB;Genecards	pyroptosis	NA
CASP7	Genecards	pyroptosis	NA
CASP8	MSigDB;Genecards;Literature	pyroptosis	28
CASP9	Genecards	pyroptosis	NA
CBFB	Genecards	pyroptosis	NA
CBL	Genecards	pyroptosis	NA
CCAT1	Genecards	pyroptosis	NA
CCDC6	Genecards	pyroptosis	NA
CCL15-CCL14	Genecards	pyroptosis	NA
CCL5	Genecards	pyroptosis	NA
CCND2-AS1	Genecards	pyroptosis	NA
CD14	Genecards	pyroptosis	NA
CD274	Genecards	pyroptosis	NA
CD55	Genecards	pyroptosis	NA
CDC37	Genecards	pyroptosis	NA
CDK1	Genecards	pyroptosis	NA
CDK9	Genecards	pyroptosis	NA
CDKN1B	Genecards	pyroptosis	NA
CDKN2B-AS1	Genecards	pyroptosis	NA
CEBPB	Genecards	pyroptosis	NA
CERNA3	Genecards	pyroptosis	NA
CFH	Genecards	pyroptosis	NA
CFLAR	Literature	/	28
CGAS	Genecards	pyroptosis	NA
CHI3L1	Genecards	pyroptosis	NA
CHMP1A	Genecards	pyroptosis	NA
CHMP2A	Genecards	pyroptosis	NA
CHMP2B	Genecards	pyroptosis	NA
CHMP3	Genecards	pyroptosis	NA
CHMP4A	Genecards	pyroptosis	NA
CHMP4B	Genecards	pyroptosis	NA
CHMP4C	Genecards	pyroptosis	NA
CHMP6	Genecards	pyroptosis	NA
CHMP7	Genecards	pyroptosis	NA
CHRFAM7A	Genecards	pyroptosis	NA
CITED2	Genecards	pyroptosis	NA
CLEC3B	Genecards	pyroptosis	NA
CLEC5A	Genecards	pyroptosis	NA
CLEC7A	Genecards	pyroptosis	NA
CMA1	Genecards	pyroptosis	NA
CNR1	Genecards	pyroptosis	NA
COL1A1	Genecards	pyroptosis	NA
COL1A2	Genecards	pyroptosis	NA
COL2A1	Genecards	pyroptosis	NA
CPA3	Genecards	pyroptosis	NA
CPTP	Genecards	pyroptosis	NA
CRIM1-DT	Genecards	pyroptosis	NA
CRKL	Genecards	pyroptosis	NA
CRLF1	Genecards	pyroptosis	NA
CRMA	Genecards	pyroptosis	NA
CRTAC1	Genecards	pyroptosis	NA
CSNK1A1	Genecards	pyroptosis	NA
CSTB	Genecards	pyroptosis	NA
CTNNB1	Genecards	pyroptosis	NA
CTSG	Genecards	pyroptosis	NA
CTSV	Genecards	pyroptosis	NA
CUL4B	Genecards	pyroptosis	NA
CXCL8	Genecards	pyroptosis	NA
CYBB	Genecards	pyroptosis	NA
CYCS	Genecards	pyroptosis	NA
CYTOR	Genecards	pyroptosis	NA
DDX3X	Genecards;Literature	pyroptosis	28
DENND4C	Genecards	pyroptosis	NA
DEPTOR	Genecards	pyroptosis	NA
DGCR8	Genecards	pyroptosis	NA
DHX8	Genecards	pyroptosis	NA
DHX9	MSigDB;Genecards	pyroptosis	NA
DKK1	Genecards	pyroptosis	NA
DKK3	Genecards	pyroptosis	NA
DLEU1	Genecards	pyroptosis	NA
DLEU7-AS1	Genecards	pyroptosis	NA
DLX6-AS1	Genecards	pyroptosis	NA
DNMT1	Genecards	pyroptosis	NA
DNMT3A	Genecards	pyroptosis	NA
DNMT3B	Genecards	pyroptosis	NA
DPEP1	Genecards	pyroptosis	NA
DPP8	Genecards	pyroptosis	NA
DPP9	MSigDB;Genecards	pyroptosis	NA
DRD2	Genecards	pyroptosis	NA
DTX3L	Genecards	pyroptosis	NA
DUOX1	Genecards	pyroptosis	NA
E2F4	Genecards	pyroptosis	NA
EED	Genecards	pyroptosis	NA
EEF2K	Genecards	pyroptosis	NA
EGFR	Genecards	pyroptosis	NA
EIF2AK3-DT	Genecards	pyroptosis	NA
EIF3C	Genecards	pyroptosis	NA
ELANE	MSigDB;Genecards	pyroptosis	NA
ELAVL1	Genecards	pyroptosis	NA
ENTPD1-AS1	Genecards	pyroptosis	NA
EPB41L4A-AS1	Genecards	pyroptosis	NA
EPHA2	Genecards	pyroptosis	NA
ERP44	Genecards	pyroptosis	NA
ETS1	Genecards	pyroptosis	NA
EZH2	Genecards	pyroptosis	NA
EZR	Genecards	pyroptosis	NA
FADD	Genecards	pyroptosis	NA
FAM225A	Genecards	pyroptosis	NA
FAM3A	Genecards	pyroptosis	NA
FASN	Genecards	pyroptosis	NA
FAT1	Genecards	pyroptosis	NA
FCGRT	Genecards	pyroptosis	NA
FGD5-AS1	Genecards	pyroptosis	NA
FGF21	Genecards	pyroptosis	NA
FGF5	Genecards	pyroptosis	NA
FIRRE	Genecards	pyroptosis	NA
FKBP10	Genecards	pyroptosis	NA
FLNA	Genecards	pyroptosis	NA
FLOT1	Genecards	pyroptosis	NA
FLT1	Genecards	pyroptosis	NA
FMR1	Genecards	pyroptosis	NA
FNDC4	Genecards	pyroptosis	NA
FNDC5	Genecards	pyroptosis	NA
FOXO3	Genecards	pyroptosis	NA
FOXO4	Genecards	pyroptosis	NA
FOXP3	Genecards	pyroptosis	NA
FPR2	Genecards	pyroptosis	NA
FSTL1	Genecards	pyroptosis	NA
FTO	Genecards	pyroptosis	NA
FUS	Genecards	pyroptosis	NA
FXYD6	Genecards	pyroptosis	NA
GABARAP	Genecards	pyroptosis	NA
GABARAPL1	Genecards	pyroptosis	NA
GABPB1-AS1	Genecards	pyroptosis	NA
GABRG3	Genecards	pyroptosis	NA
GALNS	Genecards	pyroptosis	NA
GAPDH	Genecards	pyroptosis	NA
GAR1	Genecards	pyroptosis	NA
GAS5	Genecards	pyroptosis	NA
GATA1	Genecards	pyroptosis	NA
GATA6	Genecards	pyroptosis	NA
GBP1	MSigDB;Genecards;Literature	pyroptosis	28
GBP2	MSigDB;Literature	pyroptosis	28
GBP3	MSigDB;Literature	pyroptosis	28
GBP4	Literature	/	28
GBP5	MSigDB;Genecards;Literature	pyroptosis	28
GGT1	Genecards	pyroptosis	NA
GJA1	Genecards	pyroptosis	NA
GJB1	Genecards	pyroptosis	NA
GLMN	Genecards	pyroptosis	NA
GNA15	Genecards	pyroptosis	NA
GPER1	Genecards	pyroptosis	NA
GPR176	Genecards	pyroptosis	NA
GPX3	Genecards	pyroptosis	NA
GPX4	Genecards	pyroptosis	NA
GSDMA	MSigDB;Genecards	pyroptosis	NA
GSDMB	MSigDB;Genecards;Literature	pyroptosis	28
GSDMC	MSigDB;Genecards;Literature	pyroptosis	28
GSDMD	MSigDB;Genecards;Literature	pyroptosis	28
GSDME	MSigDB;Genecards;Literature	pyroptosis	28
GSK3B	Genecards	pyroptosis	NA
GSTO1	Genecards	pyroptosis	NA
GSTP1	Genecards	pyroptosis	NA
GZMA	MSigDB;Genecards;Literature	pyroptosis	28
GZMB	MSigDB;Genecards;Literature	pyroptosis	28
H1-1	Genecards	pyroptosis	NA
H1-2	Genecards	pyroptosis	NA
H1-5	Genecards	pyroptosis	NA
H19	Genecards	pyroptosis	NA
H2AB1	Genecards	pyroptosis	NA
H2AC14	Genecards	pyroptosis	NA
H2AC18	Genecards	pyroptosis	NA
H2AC19	Genecards	pyroptosis	NA
H2AC20	Genecards	pyroptosis	NA
H2AC4	Genecards	pyroptosis	NA
H2AC6	Genecards	pyroptosis	NA
H2AC7	Genecards	pyroptosis	NA
H2AC8	Genecards	pyroptosis	NA
H2AJ	Genecards	pyroptosis	NA
H2AX	Genecards	pyroptosis	NA
H2AZ2	Genecards	pyroptosis	NA
H2BC1	Genecards	pyroptosis	NA
H2BC10	Genecards	pyroptosis	NA
H2BC11	Genecards	pyroptosis	NA
H2BC12	Genecards	pyroptosis	NA
H2BC13	Genecards	pyroptosis	NA
H2BC14	Genecards	pyroptosis	NA
H2BC15	Genecards	pyroptosis	NA
H2BC17	Genecards	pyroptosis	NA
H2BC21	Genecards	pyroptosis	NA
H2BC26	Genecards	pyroptosis	NA
H2BC3	Genecards	pyroptosis	NA
H2BC4	Genecards	pyroptosis	NA
H2BC5	Genecards	pyroptosis	NA
H2BC6	Genecards	pyroptosis	NA
H2BC7	Genecards	pyroptosis	NA
H2BC8	Genecards	pyroptosis	NA
H2BC9	Genecards	pyroptosis	NA
H3-3A	Genecards	pyroptosis	NA
H3-3B	Genecards	pyroptosis	NA
H3C1	Genecards	pyroptosis	NA
H3C10	Genecards	pyroptosis	NA
H3C11	Genecards	pyroptosis	NA
H3C12	Genecards	pyroptosis	NA
H3C13	Genecards	pyroptosis	NA
H3C14	Genecards	pyroptosis	NA
H3C15	Genecards	pyroptosis	NA
H3C2	Genecards	pyroptosis	NA
H3C3	Genecards	pyroptosis	NA
H3C4	Genecards	pyroptosis	NA
H3C6	Genecards	pyroptosis	NA
H3C7	Genecards	pyroptosis	NA
H3C8	Genecards	pyroptosis	NA
H4C1	Genecards	pyroptosis	NA
H4C11	Genecards	pyroptosis	NA
H4C12	Genecards	pyroptosis	NA
H4C13	Genecards	pyroptosis	NA
H4C14	Genecards	pyroptosis	NA
H4C15	Genecards	pyroptosis	NA
H4C16	Genecards	pyroptosis	NA
H4C2	Genecards	pyroptosis	NA
H4C3	Genecards	pyroptosis	NA
H4C4	Genecards	pyroptosis	NA
H4C5	Genecards	pyroptosis	NA
H4C6	Genecards	pyroptosis	NA
H4C8	Genecards	pyroptosis	NA
H4C9	Genecards	pyroptosis	NA
HAGLR	Genecards	pyroptosis	NA
HCG11	Genecards	pyroptosis	NA
HCG18	Genecards	pyroptosis	NA
HDAC2	Genecards	pyroptosis	NA
HDAC3	Genecards	pyroptosis	NA
HDAC6	Genecards	pyroptosis	NA
HEATR5A	Genecards	pyroptosis	NA
HKDC1	Genecards	pyroptosis	NA
HMGB1	Genecards;Literature	pyroptosis	28
HMGB3	Genecards	pyroptosis	NA
HNP1	Genecards	pyroptosis	NA
HNRNPA2B1	Genecards	pyroptosis	NA
HNRNPC	Genecards	pyroptosis	NA
HOTAIR	Genecards	pyroptosis	NA
HOTAIRM1	Genecards	pyroptosis	NA
HOTTIP	Genecards	pyroptosis	NA
HOXC-AS2	Genecards	pyroptosis	NA
HP	Genecards	pyroptosis	NA
HSF1	Genecards	pyroptosis	NA
HSP90AA1	Genecards	pyroptosis	NA
HSP90AB1	Genecards	pyroptosis	NA
HSP90B1	Genecards	pyroptosis	NA
HTRA1	Genecards	pyroptosis	NA
HULC	Genecards	pyroptosis	NA
HUWE1	Genecards	pyroptosis	NA
ICAM1	Genecards	pyroptosis	NA
IFI16	Genecards	pyroptosis	NA
IFI27	MSigDB;Genecards	pyroptosis	NA
IFIH1	Genecards	pyroptosis	NA
IFNB1	Genecards	pyroptosis	NA
IFNG	Genecards	pyroptosis	NA
IGF2-AS	Genecards	pyroptosis	NA
IGF2BP3	Genecards	pyroptosis	NA
IKBKE	Genecards	pyroptosis	NA
IKBKG	Genecards	pyroptosis	NA
IKZF1	Genecards	pyroptosis	NA
IL13	Genecards	pyroptosis	NA
IL13RA2	Genecards	pyroptosis	NA
IL17A	Genecards	pyroptosis	NA
IL18	Genecards;Literature	pyroptosis	28
IL18BP	Genecards	pyroptosis	NA
IL18R1	Genecards	pyroptosis	NA
IL1A	Genecards	pyroptosis	NA
IL1B	Genecards	pyroptosis	NA
IL1RN	Genecards	pyroptosis	NA
IL1β	Literature	/	28
IL27	Genecards	pyroptosis	NA
IL32	Genecards	pyroptosis	NA
IL36B	Genecards	pyroptosis	NA
IL36G	Genecards	pyroptosis	NA
IL37	Genecards	pyroptosis	NA
IL6	Genecards	pyroptosis	NA
INPP5D	Genecards	pyroptosis	NA
IQGAP1	Genecards	pyroptosis	NA
IRAK3	Genecards	pyroptosis	NA
IRF1	Genecards	pyroptosis	NA
IRF2	Genecards;Literature	pyroptosis	28
IRF3	Genecards	pyroptosis	NA
IRF9	Genecards	pyroptosis	NA
IRGM	Genecards	pyroptosis	NA
ITCH	Genecards	pyroptosis	NA
ITGB2-AS1	Genecards	pyroptosis	NA
JAK2	Genecards	pyroptosis	NA
JUN	Genecards	pyroptosis	NA
KCNK5	Genecards	pyroptosis	NA
KCNQ1OT1	Genecards	pyroptosis	NA
KDM4A-AS1	Genecards	pyroptosis	NA
KDM5D	Genecards	pyroptosis	NA
KIF11	Genecards	pyroptosis	NA
KIF23	Genecards	pyroptosis	NA
KL	Genecards	pyroptosis	NA
KLF3-AS1	Genecards	pyroptosis	NA
KLF4	Genecards	pyroptosis	NA
KRT6A	Genecards	pyroptosis	NA
KRT80	Genecards	pyroptosis	NA
KTN1-AS1	Genecards	pyroptosis	NA
KXD1-AS1	Genecards	pyroptosis	NA
LATS1	Genecards	pyroptosis	NA
LATS2	Genecards	pyroptosis	NA
LCN2	Genecards	pyroptosis	NA
LDLR	Genecards	pyroptosis	NA
LENG8-AS1	Genecards	pyroptosis	NA
LETMD1	Genecards	pyroptosis	NA
LINC-ROR	Genecards	pyroptosis	NA
LINC00205	Genecards	pyroptosis	NA
LINC00240	Genecards	pyroptosis	NA
LINC00265	Genecards	pyroptosis	NA
LINC00320	Genecards	pyroptosis	NA
LINC00336	Genecards	pyroptosis	NA
LINC00402	Genecards	pyroptosis	NA
LINC00426	Genecards	pyroptosis	NA
LINC00472	Genecards	pyroptosis	NA
LINC00511	Genecards	pyroptosis	NA
LINC00538	Genecards	pyroptosis	NA
LINC00539	Genecards	pyroptosis	NA
LINC00630	Genecards	pyroptosis	NA
LINC00654	Genecards	pyroptosis	NA
LINC00665	Genecards	pyroptosis	NA
LINC00900	Genecards	pyroptosis	NA
LINC00910	Genecards	pyroptosis	NA
LINC00926	Genecards	pyroptosis	NA
LINC00958	Genecards	pyroptosis	NA
LINC01094	Genecards	pyroptosis	NA
LINC01128	Genecards	pyroptosis	NA
LINC01133	Genecards	pyroptosis	NA
LINC01224	Genecards	pyroptosis	NA
LINC01315	Genecards	pyroptosis	NA
LINC01503	Genecards	pyroptosis	NA
LINC01521	Genecards	pyroptosis	NA
LINC01547	Genecards	pyroptosis	NA
LINC01857	Genecards	pyroptosis	NA
LINC01871	Genecards	pyroptosis	NA
LINC02035	Genecards	pyroptosis	NA
LINC02273	Genecards	pyroptosis	NA
LINC02446	Genecards	pyroptosis	NA
LINC02604	Genecards	pyroptosis	NA
LINC02605	Genecards	pyroptosis	NA
LINC02620	Genecards	pyroptosis	NA
LINC03007	Genecards	pyroptosis	NA
LMNA	Genecards	pyroptosis	NA
LOC102724334	Genecards	pyroptosis	NA
LOC654780	Genecards	pyroptosis	NA
LRPPRC	Genecards	pyroptosis	NA
LY96	Genecards	pyroptosis	NA
LYST	Genecards	pyroptosis	NA
MALAT1	Genecards	pyroptosis	NA
MALT1	Genecards	pyroptosis	NA
MAP2K6	Genecards	pyroptosis	NA
MAP3K20	MSigDB;Genecards	pyroptosis	NA
MAP3K7	Genecards	pyroptosis	NA
MAPK11	Genecards	pyroptosis	NA
MAPK14	Genecards	pyroptosis	NA
MAPT	Genecards	pyroptosis	NA
MARCHF7	Genecards	pyroptosis	NA
MAVS	Genecards	pyroptosis	NA
MCL1	Genecards	pyroptosis	NA
MCOLN1	Genecards	pyroptosis	NA
MDH1	Genecards	pyroptosis	NA
MDM2	Genecards	pyroptosis	NA
MEFV	MSigDB;Genecards;Literature	pyroptosis	28
MEG3	Genecards	pyroptosis	NA
MELK	Genecards	pyroptosis	NA
MELTF	Genecards	pyroptosis	NA
METTL14	Genecards	pyroptosis	NA
METTL3	Genecards	pyroptosis	NA
MFHAS1	Genecards	pyroptosis	NA
MIAT	Genecards	pyroptosis	NA
MIB1	Genecards	pyroptosis	NA
MINK1	Genecards	pyroptosis	NA
MIR100HG	Genecards	pyroptosis	NA
MIR103A1	Genecards	pyroptosis	NA
MIR103A2	Genecards	pyroptosis	NA
MIR105-1	Genecards	pyroptosis	NA
MIR105-2	Genecards	pyroptosis	NA
MIR106A	Genecards	pyroptosis	NA
MIR106B	Genecards	pyroptosis	NA
MIR107	Genecards	pyroptosis	NA
MIR124-1	Genecards	pyroptosis	NA
MIR124-3	Genecards	pyroptosis	NA
MIR125A	Genecards	pyroptosis	NA
MIR128-1	Genecards	pyroptosis	NA
MIR128-2	Genecards	pyroptosis	NA
MIR1290	Genecards	pyroptosis	NA
MIR130B	Genecards	pyroptosis	NA
MIR133B	Genecards	pyroptosis	NA
MIR135B	Genecards	pyroptosis	NA
MIR137	Genecards	pyroptosis	NA
MIR138-1	Genecards	pyroptosis	NA
MIR138-2	Genecards	pyroptosis	NA
MIR139	Genecards	pyroptosis	NA
MIR141	Genecards	pyroptosis	NA
MIR145	Genecards	pyroptosis	NA
MIR146B	Genecards	pyroptosis	NA
MIR152	Genecards	pyroptosis	NA
MIR155	Genecards	pyroptosis	NA
MIR155HG	Genecards	pyroptosis	NA
MIR15A	Genecards	pyroptosis	NA
MIR17	Genecards	pyroptosis	NA
MIR182	Genecards	pyroptosis	NA
MIR185	Genecards	pyroptosis	NA
MIR18A	Genecards	pyroptosis	NA
MIR193A	Genecards	pyroptosis	NA
MIR195	Genecards	pyroptosis	NA
MIR200A	Genecards	pyroptosis	NA
MIR200B	Genecards	pyroptosis	NA
MIR200C	Genecards	pyroptosis	NA
MIR206	Genecards	pyroptosis	NA
MIR20B	Genecards	pyroptosis	NA
MIR21	Genecards	pyroptosis	NA
MIR211	Genecards	pyroptosis	NA
MIR214	Genecards	pyroptosis	NA
MIR215	Genecards	pyroptosis	NA
MIR216A	Genecards	pyroptosis	NA
MIR22	Genecards	pyroptosis	NA
MIR223	MSigDB;Genecards	pyroptosis	NA
MIR22HG	Genecards	pyroptosis	NA
MIR23A	Genecards	pyroptosis	NA
MIR25	Genecards	pyroptosis	NA
MIR26A1	Genecards	pyroptosis	NA
MIR26A2	Genecards	pyroptosis	NA
MIR29A	Genecards	pyroptosis	NA
MIR302A	Genecards	pyroptosis	NA
MIR302C	Genecards	pyroptosis	NA
MIR30C1	Genecards	pyroptosis	NA
MIR30E	Genecards	pyroptosis	NA
MIR3135B	Genecards	pyroptosis	NA
MIR3163	Genecards	pyroptosis	NA
MIR320A	Genecards	pyroptosis	NA
MIR320B1	Genecards	pyroptosis	NA
MIR320B2	Genecards	pyroptosis	NA
MIR320C1	Genecards	pyroptosis	NA
MIR320C2	Genecards	pyroptosis	NA
MIR320D1	Genecards	pyroptosis	NA
MIR320D2	Genecards	pyroptosis	NA
MIR342	Genecards	pyroptosis	NA
MIR34C	Genecards	pyroptosis	NA
MIR370	Genecards	pyroptosis	NA
MIR373	Genecards	pyroptosis	NA
MIR379	Genecards	pyroptosis	NA
MIR424	Genecards	pyroptosis	NA
MIR425	Genecards	pyroptosis	NA
MIR4306	Genecards	pyroptosis	NA
MIR4324	Genecards	pyroptosis	NA
MIR433	Genecards	pyroptosis	NA
MIR4443	Genecards	pyroptosis	NA
MIR4449	Genecards	pyroptosis	NA
MIR448	Genecards	pyroptosis	NA
MIR4485	Genecards	pyroptosis	NA
MIR449A	Genecards	pyroptosis	NA
MIR451A	Genecards	pyroptosis	NA
MIR455	Genecards	pyroptosis	NA
MIR4644	Genecards	pyroptosis	NA
MIR485	Genecards	pyroptosis	NA
MIR494	Genecards	pyroptosis	NA
MIR495	Genecards	pyroptosis	NA
MIR497	Genecards	pyroptosis	NA
MIR501	Genecards	pyroptosis	NA
MIR502	Genecards	pyroptosis	NA
MIR5047	Genecards	pyroptosis	NA
MIR5192	Genecards	pyroptosis	NA
MIR519A1	Genecards	pyroptosis	NA
MIR519A2	Genecards	pyroptosis	NA
MIR520C	Genecards	pyroptosis	NA
MIR527	Genecards	pyroptosis	NA
MIR532	Genecards	pyroptosis	NA
MIR543	Genecards	pyroptosis	NA
MIR548X	Genecards	pyroptosis	NA
MIR556	Genecards	pyroptosis	NA
MIR558	Genecards	pyroptosis	NA
MIR582	Genecards	pyroptosis	NA
MIR584	Genecards	pyroptosis	NA
MIR590	Genecards	pyroptosis	NA
MIR6071	Genecards	pyroptosis	NA
MIR663A	Genecards	pyroptosis	NA
MIR663B	Genecards	pyroptosis	NA
MIR6852	Genecards	pyroptosis	NA
MIR7-3HG	Genecards	pyroptosis	NA
MIR764	Genecards	pyroptosis	NA
MIR876	Genecards	pyroptosis	NA
MIR885	Genecards	pyroptosis	NA
MIR9-1	Genecards	pyroptosis	NA
MIR9-2	Genecards	pyroptosis	NA
MIR9-2HG	Genecards	pyroptosis	NA
MIR9-3	Genecards	pyroptosis	NA
MIR96	Genecards	pyroptosis	NA
MIR98	Genecards	pyroptosis	NA
MIRLET7C	Genecards	pyroptosis	NA
MKI67	Genecards	pyroptosis	NA
MLKL	Genecards	pyroptosis	NA
MMP9	Genecards	pyroptosis	NA
MPEG1	Genecards	pyroptosis	NA
MRE11	Genecards	pyroptosis	NA
MS4A2	Genecards	pyroptosis	NA
MST1	Genecards	pyroptosis	NA
MTOR	Genecards	pyroptosis	NA
MUC1	Genecards	pyroptosis	NA
MUC20	Genecards	pyroptosis	NA
MVP	Genecards	pyroptosis	NA
MYD88	Genecards	pyroptosis	NA
MYH9	Genecards	pyroptosis	NA
MYO1F	Genecards	pyroptosis	NA
MYOSLID	Genecards	pyroptosis	NA
NAIP	MSigDB;Genecards;Literature	pyroptosis	28
NAPSB	Genecards	pyroptosis	NA
NCR1	Genecards	pyroptosis	NA
NDUFA13	Genecards	pyroptosis	NA
NEAT1	Genecards	pyroptosis	NA
NEDD4	Genecards	pyroptosis	NA
NEK7	Genecards	pyroptosis	NA
NFE2L2	Genecards	pyroptosis	NA
NFKB1	Genecards	pyroptosis	NA
NFKBIA	Genecards	pyroptosis	NA
NFS1	Genecards	pyroptosis	NA
NINJ1	MSigDB;Genecards	pyroptosis	NA
NINJ2	Genecards	pyroptosis	NA
NLRC4	MSigDB;Genecards;Literature	pyroptosis	28
NLRP1	MSigDB;Genecards;Literature	pyroptosis	28
NLRP12	Literature	/	28
NLRP13	Genecards	pyroptosis	NA
NLRP2	Genecards;Literature	pyroptosis	28
NLRP3	MSigDB;Genecards;Literature	pyroptosis	28
NLRP6	MSigDB;Genecards;Literature	pyroptosis	28
NLRP7	Genecards;Literature	pyroptosis	28
NLRP9	MSigDB;Genecards;Literature	pyroptosis	28
NLRX1	Genecards;Literature	pyroptosis	28
NOD2	Literature	/	28
NOP2	Genecards	pyroptosis	NA
NOP56	Genecards	pyroptosis	NA
NORAD	Genecards	pyroptosis	NA
NOS1	Genecards	pyroptosis	NA
NOS2	Genecards	pyroptosis	NA
NR1H2	Genecards	pyroptosis	NA
NR2C2	Genecards	pyroptosis	NA
NR2F2-AS1	Genecards	pyroptosis	NA
NR4A1	Genecards	pyroptosis	NA
NUAK1	Genecards	pyroptosis	NA
OGA	Genecards	pyroptosis	NA
OGT	Genecards	pyroptosis	NA
OIP5-AS1	Genecards	pyroptosis	NA
OPN3	Genecards	pyroptosis	NA
ORMDL3	Genecards	pyroptosis	NA
OSER1-DT	Genecards	pyroptosis	NA
OSM	Genecards	pyroptosis	NA
OTUD4	Genecards	pyroptosis	NA
OTUD6B-AS1	Genecards	pyroptosis	NA
P2RX7	Genecards	pyroptosis	NA
P4HA1	Genecards	pyroptosis	NA
PAH	Genecards	pyroptosis	NA
PAK2	Genecards	pyroptosis	NA
PANX1	Genecards	pyroptosis	NA
PAPPA-AS1	Genecards	pyroptosis	NA
PARP1	Genecards	pyroptosis	NA
PCAT1	Genecards	pyroptosis	NA
PCSK9	Genecards	pyroptosis	NA
PDCD6IP	Genecards	pyroptosis	NA
PDIA3	Genecards	pyroptosis	NA
PECAM1	Genecards	pyroptosis	NA
PEPD	Genecards	pyroptosis	NA
PFKFB3	Genecards	pyroptosis	NA
PGAM5	Genecards	pyroptosis	NA
PGF	Genecards	pyroptosis	NA
PGM5-AS1	Genecards	pyroptosis	NA
PGR-AS1	Genecards	pyroptosis	NA
PICART1	Genecards	pyroptosis	NA
PIF1	Genecards	pyroptosis	NA
PINK1	Genecards	pyroptosis	NA
PJA1	Genecards	pyroptosis	NA
PKM	Genecards	pyroptosis	NA
PKN2	Genecards	pyroptosis	NA
PLA2R1	Genecards	pyroptosis	NA
PLAUR	Genecards	pyroptosis	NA
POLA1	Genecards	pyroptosis	NA
POLA2	Genecards	pyroptosis	NA
POP1	Genecards	pyroptosis	NA
PPARG	Genecards	pyroptosis	NA
PPIC	Genecards	pyroptosis	NA
PPM1D	Genecards	pyroptosis	NA
PPP1R13B-DT	Genecards	pyroptosis	NA
PRDM1	Genecards	pyroptosis	NA
PRDX6	Genecards	pyroptosis	NA
PRECSIT	Genecards	pyroptosis	NA
PRF1	Genecards	pyroptosis	NA
PRG2	Genecards	pyroptosis	NA
PRIM1	Genecards	pyroptosis	NA
PRIM2	Genecards	pyroptosis	NA
PRKN	Genecards	pyroptosis	NA
PRMT5	Genecards	pyroptosis	NA
PROM2	Genecards	pyroptosis	NA
PRORP	Genecards	pyroptosis	NA
PRTN3	Genecards	pyroptosis	NA
PSMD1	Genecards	pyroptosis	NA
PTEN	Genecards	pyroptosis	NA
PTGS2	Genecards	pyroptosis	NA
PTPN11	Genecards	pyroptosis	NA
PTX3	Genecards	pyroptosis	NA
PVALB	Genecards	pyroptosis	NA
PVT1	Genecards	pyroptosis	NA
PWAR1	Genecards	pyroptosis	NA
PWAR4	Genecards	pyroptosis	NA
PWARSN	Genecards	pyroptosis	NA
PYCARD	MSigDB;Genecards;Literature	pyroptosis	28
PYCARD-AS1	Genecards	pyroptosis	NA
PYDC1	Literature	/	28
PYDC2	Genecards	pyroptosis	NA
RAB5A	Genecards	pyroptosis	NA
RASGRF1	Genecards	pyroptosis	NA
RBBP4	Genecards	pyroptosis	NA
RBBP7	Genecards	pyroptosis	NA
RBM26	Genecards	pyroptosis	NA
RBMX	Genecards	pyroptosis	NA
RCN1	Genecards	pyroptosis	NA
RELA	Genecards	pyroptosis	NA
RIPK1	Genecards	pyroptosis	NA
RIPK3	Genecards	pyroptosis	NA
RNF103-CHMP3	Genecards	pyroptosis	NA
ROCK1	Genecards	pyroptosis	NA
RPL27A	Genecards	pyroptosis	NA
RPL3	Genecards	pyroptosis	NA
RPL7A	Genecards	pyroptosis	NA
RPS19	Genecards	pyroptosis	NA
RPTOR	Genecards	pyroptosis	NA
RRBP1	Genecards	pyroptosis	NA
RSF1	Genecards	pyroptosis	NA
RSL1D1	Genecards	pyroptosis	NA
RSPO3	Genecards	pyroptosis	NA
RUNX1-IT1	Genecards	pyroptosis	NA
RUNX2	Genecards	pyroptosis	NA
S100A12	Genecards	pyroptosis	NA
S100A4	Genecards	pyroptosis	NA
S100A8	Genecards	pyroptosis	NA
S100A9	Genecards	pyroptosis	NA
SCAF11	Genecards	pyroptosis	NA
SCARNA5	Genecards	pyroptosis	NA
SDHB	Genecards	pyroptosis	NA
SEC22B	Genecards	pyroptosis	NA
SELENOW	Genecards	pyroptosis	NA
SERPINB1	Genecards;Literature	pyroptosis	28
SERPINC1	Genecards	pyroptosis	NA
SERPINH1	Genecards	pyroptosis	NA
SESN2	Genecards	pyroptosis	NA
SETD7	Genecards	pyroptosis	NA
SF3A2	Genecards	pyroptosis	NA
SFTA1P	Genecards	pyroptosis	NA
SFTA3	Genecards	pyroptosis	NA
SGK1	Genecards	pyroptosis	NA
SIAH1	Genecards	pyroptosis	NA
SIGLEC14	Genecards	pyroptosis	NA
SIGLEC15	Genecards	pyroptosis	NA
SIRT1	Genecards	pyroptosis	NA
SIRT3	Genecards	pyroptosis	NA
SIRT6	Genecards	pyroptosis	NA
SLC16A4	Genecards	pyroptosis	NA
SLC30A7	Genecards	pyroptosis	NA
SLC46A2	Genecards	pyroptosis	NA
SLC4A2	Genecards	pyroptosis	NA
SLC6A14	Genecards	pyroptosis	NA
SLCO4A1-AS1	Genecards	pyroptosis	NA
SMAD2	Genecards	pyroptosis	NA
SMC4	Genecards	pyroptosis	NA
SMURF2	Genecards	pyroptosis	NA
SNAP25	Genecards	pyroptosis	NA
SNHG1	Genecards	pyroptosis	NA
SNHG12	Genecards	pyroptosis	NA
SNHG14	Genecards	pyroptosis	NA
SNHG16	Genecards	pyroptosis	NA
SNHG6	Genecards	pyroptosis	NA
SNHG7	Genecards	pyroptosis	NA
SNHG8	Genecards	pyroptosis	NA
SNIP1	Genecards	pyroptosis	NA
SNORD15A	Genecards	pyroptosis	NA
SNRK	Genecards	pyroptosis	NA
SNRPN	Genecards	pyroptosis	NA
SOCS1	Genecards	pyroptosis	NA
SOD2-OT1	Genecards	pyroptosis	NA
SOX10	Genecards	pyroptosis	NA
SPP1	Genecards	pyroptosis	NA
SPTAN1	Genecards	pyroptosis	NA
SPTBN1	Genecards	pyroptosis	NA
SQSTM1	Genecards	pyroptosis	NA
SREBF1	Genecards	pyroptosis	NA
SRP14	Genecards	pyroptosis	NA
SRPK1	Genecards	pyroptosis	NA
SSR1	Genecards	pyroptosis	NA
ST7-OT3	Genecards	pyroptosis	NA
STAT1	Genecards	pyroptosis	NA
STAT2	Genecards	pyroptosis	NA
STAT3	Genecards	pyroptosis	NA
STAT5A	Genecards	pyroptosis	NA
STAT6	Genecards	pyroptosis	NA
STING1	Genecards	pyroptosis	NA
STK4	Genecards	pyroptosis	NA
STXBP1	Genecards	pyroptosis	NA
STXBP2	Genecards	pyroptosis	NA
STXBP3	Genecards	pyroptosis	NA
SUGT1	Genecards	pyroptosis	NA
SUZ12	Genecards	pyroptosis	NA
SYVN1	Genecards	pyroptosis	NA
TAC1	Genecards	pyroptosis	NA
TACR1	Genecards	pyroptosis	NA
TAF6L	Genecards	pyroptosis	NA
TCEA3	Genecards	pyroptosis	NA
TET2	Genecards	pyroptosis	NA
TEX14BP	Genecards	pyroptosis	NA
TFAM	Genecards	pyroptosis	NA
TFAP2A	Genecards	pyroptosis	NA
TFG	Genecards	pyroptosis	NA
TIFA	Genecards	pyroptosis	NA
TLR2	Genecards	pyroptosis	NA
TLR3	Genecards	pyroptosis	NA
TLR4	Genecards;Literature	pyroptosis	28
TLR8	Genecards	pyroptosis	NA
TLR9	Genecards	pyroptosis	NA
TMEM105	Genecards	pyroptosis	NA
TMEM256-PLSCR3	Genecards	pyroptosis	NA
TMPO-AS1	Genecards	pyroptosis	NA
TNF	Genecards	pyroptosis	NA
TNFAIP1	Genecards	pyroptosis	NA
TNFRSF11B	Genecards	pyroptosis	NA
TNFRSF21	Genecards;Literature	pyroptosis	28
TNFSF10	Genecards	pyroptosis	NA
TNFSF13B	Genecards	pyroptosis	NA
TOMM20	Genecards	pyroptosis	NA
TP53	Genecards	pyroptosis	NA
TP53TG1	Genecards	pyroptosis	NA
TP63	Genecards	pyroptosis	NA
TPM3	Genecards	pyroptosis	NA
TRA-TGC7-1	Genecards	pyroptosis	NA
TRAF2	Genecards	pyroptosis	NA
TRAF3	Genecards	pyroptosis	NA
TRAF6	Genecards	pyroptosis	NA
TRD-GTC9-1	Genecards	pyroptosis	NA
TRE-TTC3-1	Genecards	pyroptosis	NA
TREM1	Genecards	pyroptosis	NA
TREM2	MSigDB;Genecards	pyroptosis	NA
TRG-AS1	Genecards	pyroptosis	NA
TRIM21	MSigDB;Genecards	pyroptosis	NA
TRIM24	Genecards	pyroptosis	NA
TRIM25	Genecards	pyroptosis	NA
TRIM31	Genecards	pyroptosis	NA
TRIM38	Genecards	pyroptosis	NA
TRIM45	Genecards	pyroptosis	NA
TRIM59	Genecards	pyroptosis	NA
TRIM6	Genecards	pyroptosis	NA
TRIM64	Genecards	pyroptosis	NA
TRL-TAG1-1	Genecards	pyroptosis	NA
TRPA1	Genecards	pyroptosis	NA
TRPM2	Genecards	pyroptosis	NA
TRPV1	Genecards	pyroptosis	NA
TSLP	Genecards	pyroptosis	NA
TUBB6	Genecards	pyroptosis	NA
TUG1	Genecards	pyroptosis	NA
TXN	Genecards	pyroptosis	NA
TXNIP	Genecards	pyroptosis	NA
UBE2D2	Genecards	pyroptosis	NA
UBE2D3	Genecards	pyroptosis	NA
UBR2	Genecards	pyroptosis	NA
UCP1	Genecards	pyroptosis	NA
UFL1	Genecards	pyroptosis	NA
ULK1	Genecards	pyroptosis	NA
USF2	Genecards	pyroptosis	NA
USP14	Genecards	pyroptosis	NA
USP18	Genecards	pyroptosis	NA
USP24	Genecards	pyroptosis	NA
USP25	Genecards	pyroptosis	NA
USP47	Genecards	pyroptosis	NA
USP48	Genecards	pyroptosis	NA
USP8	Genecards	pyroptosis	NA
USP9X	Genecards	pyroptosis	NA
UTS2	Genecards	pyroptosis	NA
VCAM1	Genecards	pyroptosis	NA
VDR	Genecards	pyroptosis	NA
VEGFA	Genecards	pyroptosis	NA
VIM	Genecards	pyroptosis	NA
VPS28	Genecards	pyroptosis	NA
VPS4A	Genecards	pyroptosis	NA
VPS4B	Genecards	pyroptosis	NA
VSIG4	Genecards	pyroptosis	NA
VTN	Genecards	pyroptosis	NA
WFDC12	Genecards	pyroptosis	NA
XBP1	Genecards	pyroptosis	NA
XIAP	Genecards	pyroptosis	NA
XIST	Genecards	pyroptosis	NA
XPNPEP1	Genecards	pyroptosis	NA
XRCC1	Genecards	pyroptosis	NA
YAF2	Genecards	pyroptosis	NA
YTHDF2	Genecards	pyroptosis	NA
YWHAE	Genecards	pyroptosis	NA
YWHAZ	Genecards	pyroptosis	NA
ZBP1	MSigDB;Genecards	pyroptosis	NA
ZDHHC1	Genecards	pyroptosis	NA
ZDHHC5	Genecards	pyroptosis	NA
ZDHHC7	Genecards	pyroptosis	NA
ZDHHC9	Genecards	pyroptosis	NA
ZEB2	MSigDB	pyroptosis	NA
ZFAS1	Genecards	pyroptosis	NA
ZFPM2-AS1	Genecards	pyroptosis	NA
ZNF329	Genecards	pyroptosis	NA
ZNF407-AS1	Genecards	pyroptosis	NA
ZNF532	Genecards	pyroptosis	NA
ZNF667-AS1	Genecards	pyroptosis	NA
ZNF674-AS1	Genecards	pyroptosis	NA
